# Supplementary material for: Spotlight on hTERT Complex Regulation in Cutaneous T-Cell Lymphomas
Source: Genes (Basel). 2023 Feb 8;14(2):439. doi: 10.3390/genes14020439 (PMC9956048; doi:10.3390/genes14020439)
Supplement: Supplementary file 1 [file genes-14-00439-s001.zip]

Archive with 1 entries (1 files):
- genes-2142562-supplementary.pdf
